# Supplementary material for: Simultaneous Determination of Aromatic Amines in Tattoo Ink by Gas Chromatography–Electron Ionization (GC-EI)–Mass Spectrometry (MS) and Tandem MS (MS/MS)
Source: Molecules. 2026 May 12;31(10):1623. doi: 10.3390/molecules31101623 (PMC13209397; doi:10.3390/molecules31101623)
Supplement: Supplementary file 1 [file molecules-31-01623-s001.zip]

Archive with 1 entries (1 files):
- molecules-4276390-supplementary.pdf
